# Supplementary material for: Non-BRCA1/BRCA2 high-risk familial breast cancers are not associated with a high prevalence of BRCAness
Source: Breast Cancer Res. 2023 Jun 14;25:69. doi: 10.1186/s13058-023-01655-y (PMC10265777; doi:10.1186/s13058-023-01655-y)
Supplement: Supplementary file 6 — Additional file 6. Table S2: Description: Whole-genome sequencing metrics [file 13058_2023_1655_MOESM6_ESM.xlsx]

## Sheet: S2 - WGS metrics
Table S2 - Whole-genome Sequencing Metrics
Blood Samples								Tumour Samples
SampleID	% GC	Median Insert Size	Mean Insert Size	Median Coverage	Mean Coverage	Bases ≥ 30X		SampleID	% GC	Median Insert Size	Mean Insert Size	Median Coverage	Mean Coverage	Bases ≥ 30X
3	0.41	585 bp	605 bp	45.0X	44.0X	0.94		3	0.4	599 bp	620 bp	52.0X	51.6X	0.84
7	0.41	618 bp	638 bp	35.0X	35.1X	0.8		7	0.4	592 bp	611 bp	59.0X	58.2X	0.87
8	0.41	634 bp	653 bp	39.0X	38.5X	0.88		8	0.41	631 bp	651 bp	47.0X	46.7X	0.92
9	0.41	604 bp	621 bp	41.0X	40.8X	0.92		9	0.4	639 bp	662 bp	50.0X	50.6X	0.83
10	0.41	627 bp	642 bp	34.0X	33.2X	0.72		10	0.42	587 bp	605 bp	52.0X	52.9X	0.95
11	0.41	638 bp	657 bp	37.0X	36.2X	0.83		11	0.4	626 bp	646 bp	52.0X	52.7X	0.87
12	0.41	615 bp	633 bp	40.0X	39.9X	0.9		12	0.42	588 bp	600 bp	53.0X	55.2X	0.91
14	0.41	604 bp	620 bp	39.0X	38.4X	0.87		14	0.4	601 bp	619 bp	53.0X	52.7X	0.87
16	0.41	611 bp	629 bp	42.0X	41.8X	0.92		16	0.4	636 bp	654 bp	55.0X	54.8X	0.85
17	0.41	587 bp	580 bp	35.0X	34.4X	0.77		17	0.4	613 bp	634 bp	49.0X	50.6X	0.78
18	0.41	575 bp	592 bp	42.0X	41.6X	0.93		18	0.4	602 bp	621 bp	53.0X	53.5X	0.84
19	0.41	665 bp	686 bp	40.0X	39.1X	0.89		19	0.42	636 bp	651 bp	53.0X	51.7X	0.95
21	0.41	652 bp	672 bp	34.0X	34.0X	0.75		21	0.41	637 bp	657 bp	54.0X	53.1X	0.93
22	0.41	641 bp	663 bp	39.0X	38.6X	0.88		22	0.4	656 bp	681 bp	47.0X	46.5X	0.83
23	0.41	640 bp	662 bp	39.0X	38.4X	0.88		23	0.4	635 bp	657 bp	43.0X	42.9X	0.76
24	0.41	639 bp	661 bp	36.0X	35.7X	0.8		24	0.41	781 bp	806 bp	46.0X	44.5X	0.82
25	0.42	597 bp	614 bp	43.0X	41.8X	0.92		25	0.41	598 bp	615 bp	49.0X	47.8X	0.94
31	0.41	633 bp	651 bp	43.0X	42.4X	0.93		31	0.4	630 bp	656 bp	47.0X	48.9X	0.78
32	0.41	626 bp	647 bp	37.0X	36.7X	0.84		32	0.42	622 bp	637 bp	45.0X	45.9X	0.92
33	0.41	570 bp	579 bp	39.0X	38.6X	0.87		33	0.4	627 bp	654 bp	51.0X	50.7X	0.83
34	0.41	622 bp	646 bp	40.0X	39.0X	0.89		34	0.4	597 bp	620 bp	49.0X	51.1X	0.82
35	0.41	631 bp	652 bp	44.0X	43.7X	0.93		35	0.41	626 bp	648 bp	48.0X	47.1X	0.87
36	0.41	590 bp	609 bp	41.0X	40.6X	0.91		36	0.4	625 bp	649 bp	43.0X	44.7X	0.77
37	0.41	613 bp	636 bp	36.0X	35.5X	0.81		37	0.41	590 bp	606 bp	48.0X	52.4X	0.87
38	0.41	604 bp	624 bp	43.0X	42.4X	0.92		38	0.4	623 bp	651 bp	47.0X	46.8X	0.78
39	0.41	612 bp	629 bp	38.0X	38.2X	0.86		39	0.4	631 bp	654 bp	50.0X	49.9X	0.88
40	0.41	607 bp	625 bp	39.0X	38.6X	0.88		40	0.42	600 bp	620 bp	52.0X	53.5X	0.92
41	0.41	599 bp	617 bp	38.0X	37.2X	0.86		41	0.4	596 bp	613 bp	53.0X	53.9X	0.84
42	0.41	625 bp	645 bp	41.0X	40.7X	0.91		42	0.43	605 bp	620 bp	52.0X	53.2X	0.93
43	0.41	633 bp	654 bp	34.0X	33.9X	0.76		43	0.41	642 bp	658 bp	42.0X	44.6X	0.77
45	0.41	617 bp	636 bp	40.0X	40.1X	0.89		45	0.4	617 bp	637 bp	49.0X	51.4X	0.84
46	0.41	591 bp	593 bp	33.0X	32.7X	0.68		46	0.4	585 bp	603 bp	49.0X	51.2X	0.81
47	0.41	623 bp	641 bp	40.0X	39.0X	0.89		47	0.41	638 bp	661 bp	48.0X	48.8X	0.85
Average	0.410303	616 bp	633.70 bp	38.97X	38.51X	0.861515		Average	0.406364	621.55 bp	641.73 bp	49.70X	50.31X	0.855758
