# Supplementary material for: Non-BRCA1/BRCA2 high-risk familial breast cancers are not associated with a high prevalence of BRCAness
Source: Breast Cancer Res. 2023 Jun 14;25:69. doi: 10.1186/s13058-023-01655-y (PMC10265777; doi:10.1186/s13058-023-01655-y)
Supplement: Supplementary file 7 — Additional file 7. Table S3: Description: Landscape of somatic mutations, per mutation type [file 13058_2023_1655_MOESM7_ESM.xlsx]

## Sheet: Substitutions
Table S3 - Number of Substitutions
Sample	C>A	C>G	C>T	T>A	T>C	T>G	Total			Cluster A
3	271	164	785	266	403	159	2048			Sample	C>A	C>G	C>T	T>A	T>C	T>G	Total
7	287	134	773	208	312	94	1808			3	271	164	785	266	403	159	2048
9	221	112	559	207	258	89	1446			7	287	134	773	208	312	94	1808
10	1404	2797	1806	1003	1303	912	9225			14	77	40	296	97	108	49	667
11	1356	1464	1441	1095	1104	725	7185			17	268	128	681	190	276	94	1637
12	657	3918	3150	234	282	168	8409			18	286	124	775	206	281	101	1773
14	77	40	296	97	108	49	667			25	227	136	581	192	270	118	1524
16	292	130	645	197	307	119	1690			31	118	88	418	145	207	53	1029
17	268	128	681	190	276	94	1637			35	269	97	723	187	258	101	1635
18	286	124	775	206	281	101	1773			38	304	152	605	214	348	151	1774
19	102	55	280	68	132	43	680				234.111	118.111	626.333	189.444	273.667	102.222	1543.89	Average
21	675	1156	1476	686	939	707	5639
23	311	172	913	237	243	103	1979			Cluster B
25	227	136	581	192	270	118	1524			Sample	C>A	C>G	C>T	T>A	T>C	T>G	Total
31	118	88	418	145	207	53	1029			9	221	112	559	207	258	89	1446
32	606	944	1619	247	390	160	3966			16	292	130	645	197	307	119	1690
33	613	1353	1029	532	337	277	4141			19	102	55	280	68	132	43	680
34	332	171	838	251	440	97	2129			23	311	172	913	237	243	103	1979
35	269	97	723	187	258	101	1635			34	332	171	838	251	440	97	2129
36	443	398	1228	385	461	222	3137			36	443	398	1228	385	461	222	3137
37	973	907	1296	697	883	450	5206			39	515	180	1009	293	388	140	2525
38	304	152	605	214	348	151	1774				316.571	174	781.714	234	318.429	116.143	1940.86	Average
39	515	180	1009	293	388	140	2525
40	986	910	1265	746	755	413	5075			Cluster C
41	764	560	963	494	520	274	3575			Sample	C>A	C>G	C>T	T>A	T>C	T>G	Total
42	2088	2486	2271	1527	1414	948	10734			12	657	3918	3150	234	282	168	8409
43	1640	1086	1586	1424	1159	607	7502			21	675	1156	1476	686	939	707	5639
45	1750	1483	2325	1395	1364	758	9075			32	606	944	1619	247	390	160	3966
46	1514	1506	2113	828	815	437	7213			33	613	1353	1029	532	337	277	4141
47	1072	1137	1391	700	825	489	5614				637.75	1842.75	1818.5	424.75	487	328	5538.75	Average
										Cluster D
										Sample	C>A	C>G	C>T	T>A	T>C	T>G	Total
										10	1404	2797	1806	1003	1303	912	9225
										11	1356	1464	1441	1095	1104	725	7185
										37	973	907	1296	697	883	450	5206
										40	986	910	1265	746	755	413	5075
										41	764	560	963	494	520	274	3575
										42	2088	2486	2271	1527	1414	948	10734
										43	1640	1086	1586	1424	1159	607	7502
										45	1750	1483	2325	1395	1364	758	9075
										46	1514	1506	2113	828	815	437	7213
										47	1072	1137	1391	700	825	489	5614
											1354.7	1433.6	1645.7	990.9	1014.2	601.3	7040.4	Average

## Sheet: Indels
Supplementary Table S3 - Somatic Landscape		Table S3 - Number of Indels
Sample	Deletion microhomology	Deletion repeat	Deletion other	Insertion	Complex	Total			Cluster A
3	16	98	19	243	1	377			Sample	Deletion microhomology	Deletion repeat	Deletion other	Insertion	Complex	Total
7	62	186	47	385	3	683			3	16	98	19	243	1	377
9	26	112	22	236	0	396			7	62	186	47	385	3	683
10	469	190	152	284	47	1142			14	23	77	15	225	1	341
11	302	269	92	318	33	1014			17	34	125	21	286	4	470
12	102	224	87	339	3	755			18	34	128	21	252	6	441
14	23	77	15	225	1	341			25	50	73	31	122	3	279
16	45	129	18	319	0	511			31	27	104	22	185	0	338
17	34	125	21	286	4	470			35	32	61	21	167	2	283
18	34	128	21	252	6	441			38	47	132	29	172	2	382			Del total avg
19	26	68	20	170	1	285				36.1111	109.333	25.1111	226.333	2.44444	399.333	Average		56.8519
21	64	188	55	288	8	603
23	19	73	18	187	1	298			Cluster B
25	50	73	31	122	3	279			Sample	Deletion microhomology	Deletion repeat	Deletion other	Insertion	Complex	Total
31	27	104	22	185	0	338			9	26	112	22	236	0	396
32	45	112	37	215	4	413			16	45	129	18	319	0	511
33	22	99	12	211	2	346			19	26	68	20	170	1	285
34	38	142	38	295	1	514			23	19	73	18	187	1	298
35	32	61	21	167	2	283			34	38	142	38	295	1	514
36	33	132	31	199	3	398			36	33	132	31	199	3	398
37	374	192	139	353	24	1082			39	42	126	32	268	2	470			Del total avg
38	47	132	29	172	2	382				32.7143	111.714	25.5714	239.143	1.14286	410.286	Average		56.6667
39	42	126	32	268	2	470
40	352	178	97	230	10	867			Cluster C
41	244	172	59	320	23	818			Sample	Deletion microhomology	Deletion repeat	Deletion other	Insertion	Complex	Total
42	334	239	138	278	13	1002			12	102	224	87	339	3	755
43	401	196	156	263	15	1031			21	64	188	55	288	8	603
45	510	332	121	283	40	1286			32	45	112	37	215	4	413
46	605	233	113	396	51	1398			33	22	99	12	211	2	346			Del total avg
47	524	233	86	272	29	1144				58.25	155.75	47.75	263.25	4.25	529.25	Average		87.25
									Cluster D
									Sample	Deletion microhomology	Deletion repeat	Deletion other	Insertion	Complex	Total
									10	469	190	152	284	47	1142
									11	302	269	92	318	33	1014
									37	374	192	139	353	24	1082
									40	352	178	97	230	10	867
									41	244	172	59	320	23	818
									42	334	239	138	278	13	1002
									43	401	196	156	263	15	1031
									45	510	332	121	283	40	1286
									46	605	233	113	396	51	1398
									47	524	233	86	272	29	1144			Del total avg
										411.5	223.4	115.3	299.7	28.5	1078.4	Average		250.067

## Sheet: Rearrangements
Table S3 - Number of Rearrangements
Sample	Deletions	Duplications	Inversions	Translocations	Total			Cluster A
3	1	0	1	2	4			Sample	Deletions	Duplications	Inversions	Translocations	Total
7	2	3	3	3	11			3	1	0	1	2	4
9	0	0	6	3	9			7	2	3	3	3	11
10	33	99	15	37	184			14	0	2	3	5	10
11	65	28	28	55	176			17	7	5	10	13	35
12	22	19	50	20	111			18	5	3	8	5	21
13	8	1	11	8	28			25	3	0	3	2	8
14	0	2	3	5	10			31	1	2	5	1	9
16	4	1	3	2	10			35	6	2	8	3	19
17	7	5	10	13	35			38	0	1	1	0	2
18	5	3	8	5	21				2.77778	2	4.66667	3.77778	13.2222	Average
19	0	1	3	0	4
21	19	13	31	21	84			Cluster B
23	0	1	0	0	1			Sample	Deletions	Duplications	Inversions	Translocations	Total
25	3	0	3	2	8			9	0	0	6	3	9
31	1	2	5	1	9			16	4	1	3	2	10
32	59	39	85	54	237			19	0	1	3	0	4
33	6	3	7	4	20			23	0	1	0	0	1
34	7	5	3	10	25			34	7	5	3	10	25
35	6	2	8	3	19			36	7	15	17	10	49
36	7	15	17	10	49			39	2	1	2	3	8
37	27	75	14	23	139				2.85714	3.42857	4.85714	4	15.1429	Average
38	0	1	1	0	2
39	2	1	2	3	8			Cluster C
40	29	84	10	38	161			Sample	Deletions	Duplications	Inversions	Translocations	Total
41	20	64	30	12	126			12	22	19	50	20	111
42	35	19	7	15	76			21	19	13	31	21	84
43	28	116	15	34	193			32	59	39	85	54	237
45	35	5	9	19	68			33	6	3	7	4	20
46	38	2	9	18	67				26.5	18.5	43.25	24.75	113	Average
47	22	16	14	39	91
								Cluster D
								Sample	Deletions	Duplications	Inversions	Translocations	Total
								10	33	99	15	37	184
								11	65	28	28	55	176
								37	27	75	14	23	139
								40	29	84	10	38	161
								41	20	64	30	12	126
								42	35	19	7	15	76
								43	28	116	15	34	193
								45	35	5	9	19	68
								46	38	2	9	18	67
								47	22	16	14	39	91
									33.2	50.8	15.1	29	128.1	Average

## Sheet: Copynumber
Table S3 - Number of copynumber variants
Sample	Amplification	Duplication	LOH	Loss	Other alteration	Amplification,LOH	Total			Cluster A
3	0	28	0	0	46	0	74			Sample	Amplification	Duplication	LOH	Loss	Other alteration	Amplification,LOH	Total
7	0	0	24	0	12	0	36			3	0	28	0	0	46	0	74
9	0	0	38	3	19	0	60			7	0	0	24	0	12	0	36
10	1	3	141	4	11	0	160			14	0	0	37	0	0	0	37
11	1	6	148	2	108	1	266			17	1	0	26	3	17	0	47
12	4	42	96	0	21	0	163			18	0	52	11	0	23	0	86
14	0	0	37	0	0	0	37			25	0	0	8	0	17	0	25
16	0	44	13	0	31	0	88			31	1	0	33	0	15	0	49
17	1	0	26	3	17	0	47			35	1	0	16	0	14	0	31
18	0	52	11	0	23	0	86			38	0	0	47	0	3	0	50
19	0	0	10	0	0	0	10				0.333333	8.88889	22.4444	0.333333	16.3333	0	48.3333	Average
21	4	33	74	0	29	3	143
23	0	35	5	0	21	0	61			Cluster B
25	0	0	8	0	17	0	25			Sample	Amplification	Duplication	LOH	Loss	Other alteration	Amplification,LOH	Total
31	1	0	33	0	15	0	49			9	0	0	38	3	19	0	60
32	9	27	65	0	67	0	168			16	0	44	13	0	31	0	88
33	0	21	18	0	26	0	65			19	0	0	10	0	0	0	10
34	3	2	55	0	9	0	69			23	0	35	5	0	21	0	61
35	1	0	16	0	14	0	31			34	3	2	55	0	9	0	69
36	0	25	80	0	56	0	161			36	0	25	80	0	56	0	161
37	2	2	118	2	12	0	136			39	0	0	19	0	0	0	19
38	0	0	47	0	3	0	50				0.428571	15.1429	31.4286	0.428571	19.4286	0	66.8571	Average
39	0	0	19	0	0	0	19
40	2	2	71	0	31	4	110			Cluster C
41	12	0	44	6	23	0	85			Sample	Amplification	Duplication	LOH	Loss	Other alteration	Amplification,LOH	Total
42	3	0	118	2	18	0	141			12	4	42	96	0	21	0	163
43	1	41	87	0	69	1	199			21	4	33	74	0	29	3	143
45	0	53	76	2	45	0	176			32	9	27	65	0	67	0	168
46	5	0	50	1	22	0	78			33	0	21	18	0	26	0	65
47	2	1	52	0	29	0	84				4.25	30.75	63.25	0	35.75	0.75	134.75	Average
										Cluster D
										Sample	Amplification	Duplication	LOH	Loss	Other alteration	Amplification,LOH	Total
										10	1	3	141	4	11	0	160
										11	1	6	148	2	108	1	266
										37	2	2	118	2	12	0	136
										40	2	2	71	0	31	4	110
										41	12	0	44	6	23	0	85
										42	3	0	118	2	18	0	141
										43	1	41	87	0	69	1	199
										45	0	53	76	2	45	0	176
										46	5	0	50	1	22	0	78
										47	2	1	52	0	29	0	84
											2.9	10.8	90.5	1.9	36.8	0.6	143.5	Average
