# Supplementary material for: Non-BRCA1/BRCA2 high-risk familial breast cancers are not associated with a high prevalence of BRCAness
Source: Breast Cancer Res. 2023 Jun 14;25:69. doi: 10.1186/s13058-023-01655-y (PMC10265777; doi:10.1186/s13058-023-01655-y)
Supplement: Supplementary file 8 — Additional file 8. Table S4: Description: HRDetect Scores [file 13058_2023_1655_MOESM8_ESM.xlsx]

## Sheet: S4 - HRDetect
Table S4 - HRDetect Score
SampleID1	del.mh.prop	SNV3	SV3	SV5	hrd	SNV8	HRDetect Probability
3	-1.53624805688578	-0.949832911392405	-0.876753168376584	-1.10515509103169	-1.33564777408869	-0.125665303554577	0.0000920301479292164
7	-0.250314087801091	-0.949832911392405	-0.876753168376584	-1.10515509103169	-0.71920888151071	0.0309112174940895	0.000720853928801106
9	0.268841784982064	-0.949832911392405	-0.876753168376584	-1.10515509103169	-0.102769988932733	0.0285469904681778	0.00223534381572315
10	6.7714127105651	2.86594803908456	2.07440277516217	1.17475448252535	1.37194751386001	-0.125665303554577	0.999978954446671
11	4.566871249325	2.84296646292527	-0.876753168376584	1.13555365413482	0.513668903645246	0.0725749407760748	0.992541259689737
12	0.304097422867519	-0.949832911392405	-0.876753168376584	-1.10515509103169	0.666501065472021	-0.125665303554577	0.00427448508062408
13	0.137047067238611	3.13088543121383	-0.876753168376584	-1.10515509103169	-0.71920888151071	-0.125665303554577	0.0510354987933914
14	0.0433933875313651	-0.949832911392405	-0.876753168376584	-1.10515509103169	-0.975054137944494	-0.125665303554577	0.000640214267891505
16	1.21457423391982	-0.949832911392405	-0.876753168376584	-1.10515509103169	-1.33564777408869	0.032508277843417	0.00168499471944058
17	-0.367279240599992	-0.949832911392405	-0.876753168376584	-1.10515509103169	-0.358615245366516	0.0322715095359615	0.00092078374378766
18	0.176491107668625	-0.949832911392405	-0.876753168376584	-1.10515509103169	-0.358615245366516	0.0530741275034073	0.00161824873780901
19	1.1179349288861	-0.949832911392405	-0.876753168376584	-1.10515509103169	-0.71920888151071	-0.125665303554577	0.00241730822497605
21	-1.5089763611124	2.50860185140811	-0.876753168376584	-1.10515509103169	-0.221523907440141	-0.125665303554577	0.00907179459409505
23	-1.88755520979536	-0.949832911392405	-0.876753168376584	-1.10515509103169	-0.71920888151071	0.0500690864727853	0.000143012402847802
25	0.288867674270847	-0.949832911392405	-0.876753168376584	-1.10515509103169	-0.975054137944494	-0.125665303554577	0.000818193688305684
31	-0.813642564512144	-0.949832911392405	-0.876753168376584	-1.10515509103169	-0.358615245366516	-0.125665303554577	0.000503378699377764
32	0.379743749942836	-0.949832911392405	-0.876753168376584	0.878953421642958	0.456272645513566	-0.125665303554577	0.0265638344703445
33	-0.950632297867743	1.80994810312122	-0.876753168376584	-1.10515509103169	-1.95208666666667	0.0591011680285791	0.00169296752995843
34	-1.15592897793245	-0.949832911392405	-0.876753168376584	-1.10515509103169	0.00197839077767807	0.0479868246196755	0.000609839372809157
35	0.355147420997296	-0.949832911392405	-0.876753168376584	-1.10515509103169	-0.520759883208607	0.0291242734317588	0.00160627583266503
36	-0.863129938618259	-0.949832911392405	-0.876753168376584	-1.10515509103169	0.00197839077767807	0.0530423123707458	0.000821259021854589
37	6.28177856262059	2.59084893982948	2.14582236052945	0.856130925285852	1.28293995805	0.0691302776994929	0.999947918622293
38	0.137047067238611	-0.949832911392405	-0.876753168376584	-1.10515509103169	-0.71920888151071	0.034389047050235	0.00106521383110184
39	-1.12767244719404	-0.949832911392405	-0.876753168376584	-1.10515509103169	-0.102769988932733	0.0489369254220765	0.000565493173199638
40	6.54314919910264	2.53600763670424	2.12538101419862	0.75397004284394	1.04256175813464	0.0700156822649556	0.99993915288688
41	6.14927753739998	2.31863153844727	2.05568553993506	-1.10515509103169	0.329008295235794	0.0593694400743286	0.998410614650013
42	4.82621884224263	2.86711367484093	-0.876753168376584	1.04301517059504	0.945447187813772	0.0963826848523403	0.99607878340198
43	6.06030372790195	2.65480809691751	2.49549060578273	0.674580046141612	0.257823647211462	0.103624307455866	0.999861240619501
45	5.98773254363357	2.69851672486273	-0.876753168376584	1.05205663942203	1.01135387771581	0.0995734154445857	0.998652936181767
46	8.11952088562727	2.47838875836298	-0.876753168376584	1.13757430489569	0.712117901947349	0.0852117090531608	0.999749564926322
47	7.41422892109241	2.60690746647329	-0.876753168376584	0.645786642301137	0.796880421853329	0.0612435985620015	0.999314237965692
1. non-BRCA1/BRCA2 samples marked in bold have a HRDetect score above 0.7 and thus considered BRCAness. Samples 40-47 are BRCA1/BRCA2-postive tumours
